# Supplementary material for: β-Ionone Treatment Enhances the Antioxidant Capacity in Postharvest Broccoli (Brassica oleracea L. var. Italica) by Maintaining the Levels of Bioactive Substances
Source: Foods. 2025 Feb 24;14(5):762. doi: 10.3390/foods14050762 (PMC11898509; doi:10.3390/foods14050762)
Supplement: Supplementary file 1 [file foods-14-00762-s001.zip]

Archive with 5 entries (5 files):
- supplementary figure s1.tif
- supplementary table s1.pdf
- supplementary table s2.xlsx
- supplementary table s3.xlsx
- supplementary table s4.xlsx
