# Supplementary material for: β-Ionone Treatment Enhances the Antioxidant Capacity in Postharvest Broccoli (Brassica oleracea L. var. Italica) by Maintaining the Levels of Bioactive Substances
Source: Foods. 2025 Feb 24;14(5):762. doi: 10.3390/foods14050762 (PMC11898509; doi:10.3390/foods14050762)
Supplement: Supplementary file 1 [file foods-14-00762-s001.zip › supplementary table s2.xlsx]

## Sheet: Sheet1
Data Normality
Fiugre	P value		W value
	CK	β-ionone	CK	β-ionone
1-A	0.496	0.7773	0.9146	0.9556
1-B	0.8439	0.7776	0.9652	0.9557
2-A	0.8102	0.4516	0.9603	0.9073
2-B	0.1943	0.6014	0.8499	0.9307
2-C	0.3925	0.6878	0.8968	0.9431
2-D	0.7305	0.3306	0.9491	0.8846
2-E	0.4482	0.3756	0.9067	0.8936
2-F	0.6577	0.8762	0.8912	0.9702
2-G	0.8984	0.0675	0.9737	0.7904
2-H	0.1914	0.787	0.849	0.957
2-I	0.1796	0.7735	0.8451	0.9551
2-J	0.6601	0.1015	0.9392	0.719
2-K	0.2777	0.7166	0.8727	0.9471
3-A	0.1047	0.5371	0.8139	0.9211
3-B	0.1023	0.8107	0.8081	0.9604
3-C	0.1954	0.2924	0.8503	0.8762
3-D	0.8377	0.1507	0.9643	0.8347
3-E	0.1275	0.8463	0.825	0.9656
3-F	0.1705	0.5716	0.842	0.9263
4-A	0.8846	0.6298	0.9715	0.9349
4-B	0.4836	0.8594	0.9126	0.9676
4-C	0.2539	0.5652	0.8669	0.9254
5-A	0.4993	0.5897	0.9152	0.929
5-B	0.799	0.6338	0.9587	0.9354
5-C	0.8898	0.0848	0.9723	0.8024
5-D	0.1205	0.8931	0.8218	0.9728
5-E	0.5072	0.9054	0.9164	0.9749
5-F	0.6305	0.6911	0.935	0.9435
6-A	0.287	0.3284	0.8749	0.8841
6-B	0.2367	0.7304	0.8623	0.9491
7-A	0.7484	0.0738	0.9516	0.7951
7-B	0.0527	0.1799	0.7943	0.8452
7-C	0.1017	0.0839	0.8833	0.8019
