# Supplementary material for: β-Ionone Treatment Enhances the Antioxidant Capacity in Postharvest Broccoli (Brassica oleracea L. var. Italica) by Maintaining the Levels of Bioactive Substances
Source: Foods. 2025 Feb 24;14(5):762. doi: 10.3390/foods14050762 (PMC11898509; doi:10.3390/foods14050762)
Supplement: Supplementary file 1 [file foods-14-00762-s001.zip › supplementary table s3.xlsx]

## Sheet: Sheet1
Data Homogeneity of Variances
Fiugre	P value
1-A	0.8107
1-B	0.6679
2-A	0.6174
2-B	0.8326
2-C	0.7135
2-D	0.8122
2-E	0.2023
2-F	0.8387
2-G	0.4733
2-H	0.1614
2-I	0.5303
2-J	0.631
2-K	0.2041
3-A	0.8476
3-B	0.6777
3-C	0.7957
3-D	0.2702
3-E	0.0748
3-F	0.1248
4-A	0.7604
4-B	0.8113
4-C	0.5505
5-A	0.3417
5-B	0.0703
5-C	0.1641
5-D	0.3729
5-E	0.3086
5-F	0.9101
6-A	0.7793
6-B	0.3308
7-A	0.1665
7-B	0.3491
7-C	0.7072
