# Supplementary material for: β-Ionone Treatment Enhances the Antioxidant Capacity in Postharvest Broccoli (Brassica oleracea L. var. Italica) by Maintaining the Levels of Bioactive Substances
Source: Foods. 2025 Feb 24;14(5):762. doi: 10.3390/foods14050762 (PMC11898509; doi:10.3390/foods14050762)
Supplement: Supplementary file 1 [file foods-14-00762-s001.zip › supplementary table s4.xlsx]

## Sheet: Sheet1
Statistical significance test of data differences
Figure 1-A			Figure 2-A			Figure 3-A			Figure 4-A			Figure 5-A			Figure 6-A			Figure 7-A
Tukey's multiple comparisons test	P value		Tukey's multiple comparisons test	P value		Tukey's multiple comparisons test	P value		Tukey's multiple comparisons test	P value		Tukey's multiple comparisons test	P value		Tukey's multiple comparisons test	P value		Tukey's multiple comparisons test	P value
0d vs. β-Ionone-1d	<0.0001		0d vs. β-Ionone-1d	0.7847		0d vs. β-Ionone-2d	0.5323		0d vs. β-Ionone-1d	0.4574		β-Ionone-1d vs. β-Ionone-4d	0.1823		β-Ionone-2d vs. β-Ionone-4d	0.9609		CK-2d vs. β-Ionone-2d	0.681
CK-1d vs. C2	0.0016		0d vs. CK-1d	0.081		0d vs. CK-2d	0.0002		0d vs. β-Ionone-2d	0.0002		CK-4d vs. β-Ionone-1d	<0.0001		β-Ionone-1d vs. β-Ionone-4d	<0.0001		CK-2d vs. β-Ionone-1d	0.3988
CK-1d vs. β-Ionone-1d	0.0002		0d vs. β-Ionone-2d	0.0706		CK-2d vs. β-Ionone-2d	0.027		β-Ionone-1d vs. β-Ionone-2d	0.0187		CK-4d vs. β-Ionone-4d	0.0256		β-Ionone-1d vs. β-Ionone-2d	<0.0001		CK-1d vs. CK-2d	0.0724
CK-1d vs. β-Ionone-2d	0.0596		0d vs. β-Ionone-3d	0.0009		CK-2d vs. β-Ionone-3d	>0.9999		CK-1d vs. β-Ionone-2d	>0.9999		CK-4d vs. β-Ionone-3d	>0.9999		CK-4d vs. β-Ionone-1d	0.584		CK-2d vs. β-Ionone-4d	0.0646
CK-2d vs. β-Ionone-3d	0.3249		β-Ionone-1d vs. β-Ionone-3d	0.0258		CK-2d vs. β-Ionone-4d	0.8053		CK-2d vs. β-Ionone-2d	0.0159		CK-1d vs. CK-4d	0.9998		CK-2d vs. β-Ionone-1d	0.0001		CK-2d vs. β-Ionone-3d	<0.0001
CK-2d vs. β-Ionone-4d	0.0002		CK-1d vs. β-Ionone-3d	0.445		CK-2d vs. CK-3d	0.1163		CK-1d vs. CK-2d	0.0388		CK-4d vs. β-Ionone-2d	0.9962		CK-2d vs. CK-4d	0.0134		β-Ionone-2d vs. β-Ionone-3d	<0.0001
CK-3d vs. β-Ionone-4d	0.9197		β-Ionone-2d vs. β-Ionone-3d	0.4862		CK-2d vs. β-Ionone-1d	0.2466		CK-2d vs. β-Ionone-3d	0.1523		CK-3d vs. CK-4d	0.1762		CK-2d vs. β-Ionone-3d	0.9998		β-Ionone-1d vs. β-Ionone-3d	<0.0001
CK-4d vs. β-Ionone-4d	0.068		CK-2d vs. β-Ionone-3d	0.9998		CK-1d vs. CK-2d	0.0208		CK-2d vs. β-Ionone-4d	0.0005		CK-2d vs. CK-4d	0.0007		CK-1d vs. CK-2d	0.4256		CK-1d vs. β-Ionone-3d	<0.0001
β-Ionone-1d vs. β-Ionone-2d	0.2119		CK-3d vs. β-Ionone-3d	0.0002		CK-1d vs. β-Ionone-3d	0.0307		β-Ionone-3d vs. β-Ionone-4d	0.0453		CK-2d vs. β-Ionone-3d	0.0035		0d vs. CK-2d	0.4269		β-Ionone-3d vs. β-Ionone-4d	<0.0001
β-Ionone-3d vs. β-Ionone-4d	0.0277		CK-2d vs. CK-3d	0.0007		CK-1d vs. β-Ionone-4d	0.3235		CK-3d vs. β-Ionone-4d	0.2224		CK-1d vs. CK-2d	0.0044		CK-2d vs. CK-3d	0.0284		CK-4d vs. β-Ionone-3d	0.7131
Figure 1-B			CK-3d vs. β-Ionone-4d	0.9998		CK-1d vs. CK-3d	0.9873		CK-3d vs. CK-4d	0.0061		CK-2d vs. β-Ionone-2d	0.0027		CK-3d vs. β-Ionone-3d	0.0407		CK-3d vs. β-Ionone-3d	<0.0001
Tukey's multiple comparisons test	P value		CK-3d vs. CK-4d	0.1314		CK-1d vs. β-Ionone-1d	0.8865		CK-4d vs. β-Ionone-4d	<0.0001		CK-2d vs. CK-3d	0.0904		CK-1d vs. β-Ionone-3d	0.7134		CK-3d vs. CK-4d	0.0005
0d vs. β-Ionone-1d	0.657		CK-4d vs. β-Ionone-4d	0.3094		CK-1d vs. CK-4d	>0.9999		Figure 4-B			0d vs. CK-2d	0.1393		0d vs. CK-3d	0.9334		0d vs. CK-3d	0.0034
0d vs. CK-1d	0.1573		Figure 2-B			CK-4d vs. β-Ionone-4d	0.199		Tukey's multiple comparisons test	P value		Figure 5-B			Figure 6-A			Figure 7-B
0d vs. β-Ionone-2d	0.0014		Tukey's multiple comparisons test	P value		Figure 3-B			β-Ionone-2d vs. β-Ionone-3d	0.1496		Tukey's multiple comparisons test	P value		Tukey's multiple comparisons test	P value		Tukey's multiple comparisons test	P value
β-Ionone-1d vs. β-Ionone-2d	0.0605		β-Ionone-1d vs. β-Ionone-2d	0.0068		Tukey's multiple comparisons test	P value		CK-3d vs. β-Ionone-3d	0.002		β-Ionone-1d vs. β-Ionone-4d	0.0653		0d vs. β-Ionone-3d	0.0167		CK-4d vs. β-Ionone-4d	0.8774
CK-1d vs. β-Ionone-2d	0.3589		0d vs. β-Ionone-2d	0.0226		β-Ionone-1d vs. β-Ionone-2d	0.0002		CK-3d vs. β-Ionone-2d	0.3945		CK-1d vs. β-Ionone-4d	<0.0001		β-Ionone-3d vs. β-Ionone-4d	0.2909		β-Ionone-1d vs. β-Ionone-4d	<0.0001
CK-2d vs. β-Ionone-2d	0.6287		0d vs. CK-2d	0.9743		0d vs. β-Ionone-2d	<0.0001		CK-2d vs. CK-3d	0.0316		CK-1d vs. β-Ionone-1d	0.008		β-Ionone-2d vs. β-Ionone-3d	0.0006		CK-4d vs. β-Ionone-1d	<0.0001
β-Ionone-2d vs. β-Ionone-3d	0.3921		0d vs. CK-1d	0.8414		0d vs. β-Ionone-3d	0.0005		CK-2d vs. β-Ionone-4d	>0.9999		CK-1d vs. β-Ionone-2d	0.9997		β-Ionone-2d vs. β-Ionone-4d	0.0878		CK-1d vs. β-Ionone-1d	0.1797
CK-3d vs. β-Ionone-2d	<0.0001		0d vs. β-Ionone-3d	0.7687		CK-1d vs. β-Ionone-3d	0.0407		CK-2d vs. β-Ionone-1d	0.3554		CK-1d vs. CK-4d	0.1109		CK-4d vs. β-Ionone-2d	<0.0001		β-Ionone-1d vs. β-Ionone-2d	0.0011
CK-2d vs. CK-3d	0.0008		0d vs. β-Ionone-4d	0.1081		CK-1d vs. β-Ionone-4d	>0.9999		CK-2d vs. CK-4d	0.1197		CK-1d vs. β-Ionone-3d	0.0911		CK-4d vs. β-Ionone-1d	0.3836		CK-1d vs. β-Ionone-2d	0.8242
CK-3d vs. β-Ionone-3d	0.0019		0d vs. CK-3d	0.0006		CK-1d vs. CK-3d	0.9752		0d vs. CK-2d	<0.0001		CK-1d vs. CK-3d	0.0012		CK-2d vs. CK-4d	0.216		CK-2d vs. β-Ionone-2d	0.0002
CK-3d vs. β-Ionone-4d	0.9765		CK-2d vs. CK-3d	0.0055		CK-1d vs. CK-2d	0.8937		0d vs. β-Ionone-4d	<0.0001		CK-3d vs. β-Ionone-2d	0.0012		CK-3d vs. CK-4d	0.0015		CK-2d vs. β-Ionone-3d	0.9981
CK-3d vs. CK-4d	0.001		CK-1d vs. CK-3d	0.0139		CK-1d vs. CK-4d	0.4651		0d vs. β-Ionone-1d	<0.0001		CK-3d vs. CK-4d	0.2951		CK-3d vs. β-Ionone-1d	0.2536		CK-2d vs. CK-3d	0.0451
CK-4d vs. β-Ionone-4d	0.0082		CK-3d vs. β-Ionone-3d	0.0188		CK-4d vs. β-Ionone-4d	0.6278		0d vs. CK-4d	<0.0001		CK-3d vs. β-Ionone-3d	0.3511		CK-2d vs. CK-3d	0.4519		CK-3d vs. β-Ionone-3d	0.0332
			CK-3d vs. β-Ionone-4d	0.2751		Figure 3-C			0d vs. CK-1d	0.9988		CK-2d vs. CK-3d	0.6879		CK-1d vs. CK-3d	0.0094		0d vs. CK-3d	0.911
			CK-3d vs. CK-4d	0.9996		Tukey's multiple comparisons test	P value		Figure 4-B			0d vs. CK-3d	<0.0001					Figure 7-C
			CK-4d vs. β-Ionone-4d	0.1044		0d vs. β-Ionone-1d	0.0002		Tukey's multiple comparisons test	P value		0d vs. CK-2d	<0.0001					Tukey's multiple comparisons test	P value
			Figure 2-C			CK-1d vs. β-Ionone-1d	0.0055		0d vs. β-Ionone-2d	0.0002		Figure 5-C						0d vs. β-Ionone-4d	<0.0001
			Tukey's multiple comparisons test	P value		CK-1d vs. β-Ionone-2d	0.1946		β-Ionone-2d vs. β-Ionone-3d	>0.9999		Tukey's multiple comparisons test	P value					β-Ionone-2d vs. β-Ionone-4d	<0.0001
			0d vs. β-Ionone-2d	0.8939		CK-1d vs. β-Ionone-4d	0.0325		β-Ionone-1d vs. β-Ionone-2d	0.9316		CK-1d vs. β-Ionone-3d	0.9997					CK-4d vs. β-Ionone-2d	>0.9999
			0d vs. β-Ionone-1d	0.002		β-Ionone-2d vs. β-Ionone-4d	0.9608		CK-1d vs. β-Ionone-2d	0.0033		β-Ionone-1d vs. β-Ionone-3d	0.9985					β-Ionone-2d vs. β-Ionone-3d	>0.9999
			β-Ionone-1d vs. β-Ionone-2d	0.0334		CK-4d vs. β-Ionone-4d	>0.9999		CK-1d vs. β-Ionone-3d	0.0012		CK-3d vs. β-Ionone-3d	0.0284					CK-1d vs. β-Ionone-2d	0.8369
			CK-1d vs. β-Ionone-1d	0.9941		β-Ionone-3d vs. β-Ionone-4d	0.5334		CK-1d vs. β-Ionone-1d	0.0172		CK-1d vs. CK-3d	0.0873					CK-2d vs. β-Ionone-2d	0.0109
			β-Ionone-1d vs. β-Ionone-3d	0.2536		CK-3d vs. β-Ionone-4d	0.2029		CK-1d vs. β-Ionone-4d	>0.9999		CK-3d vs. β-Ionone-1d	0.1145					CK-2d vs. CK-4d	0.0194
			CK-2d vs. β-Ionone-1d	0.1863		CK-2d vs. β-Ionone-4d	0.0048		CK-4d vs. β-Ionone-4d	0.995		CK-3d vs. β-Ionone-2d	>0.9999					CK-2d vs. β-Ionone-3d	0.044
			β-Ionone-1d vs. β-Ionone-4d	0.0068		CK-2d vs. CK-4d	0.0056		CK-1d vs. β-Ionone-3d	0.0012		0d vs. CK-3d	>0.9999					CK-1d vs. CK-2d	0.6518
			CK-1d vs. β-Ionone-4d	0.037		CK-2d vs. β-Ionone-3d	0.4564		β-Ionone-3d vs. β-Ionone-4d	0.0006		CK-3d vs. β-Ionone-4d	0.9967					CK-2d vs. β-Ionone-1d	>0.9999
			β-Ionone-3d vs. β-Ionone-4d	0.6273		CK-2d vs. CK-3d	0.8428		CK-4d vs. β-Ionone-3d	0.0001		CK-2d vs. CK-3d	0.3872					CK-3d vs. β-Ionone-1d	>0.9999
			CK-2d vs. β-Ionone-4d	0.7388		Figure 3-D			β-Ionone-2d vs. β-Ionone-3d	>0.9999		CK-3d vs. CK-4d	0.0092
			CK-4d vs. β-Ionone-4d	0.6154		Tukey's multiple comparisons test	P value					CK-4d vs. β-Ionone-2d	0.0425
			CK-3d vs. β-Ionone-4d	0.5343		β-Ionone-1d vs. β-Ionone-2d	>0.9999					0d vs. CK-4d	0.0324
			CK-3d vs. β-Ionone-3d	0.021		CK-2d vs. β-Ionone-1d	0.1352					CK-4d vs. β-Ionone-4d	0.0336
			CK-2d vs. CK-3d	0.0309		β-Ionone-1d vs. β-Ionone-4d	0.0027					CK-2d vs. CK-4d	0.808
			Figure 2-D			β-Ionone-2d vs. β-Ionone-4d	0.004					Figure 5-D
			Tukey's multiple comparisons test	P value		CK-2d vs. β-Ionone-4d	0.8238					Tukey's multiple comparisons test	P value
			0d vs. β-Ionone-1d	0.9373		CK-1d vs. β-Ionone-4d	0.3088					CK-1d vs. β-Ionone-1d	0.0017
			β-Ionone-1d vs. β-Ionone-2d	0.2878		CK-4d vs. β-Ionone-4d	0.0335					CK-1d vs. β-Ionone-4d	0.9909
			CK-1d vs. β-Ionone-1d	0.0012		CK-1d vs. CK-4d	0.9903					CK-1d vs. β-Ionone-2d	0.9496
			0d vs. CK-1d	0.0159		CK-4d vs. β-Ionone-3d	0.3095					CK-1d vs. β-Ionone-3d	0.0019
			CK-1d vs. β-Ionone-2d	0.1832		0d vs. CK-4d	0.0759					β-Ionone-3d vs. β-Ionone-4d	0.0126
			CK-1d vs. β-Ionone-3d	0.5273		CK-3d vs. CK-4d	0.0053					β-Ionone-2d vs. β-Ionone-3d	0.0235
			CK-1d vs. CK-2d	0.4156		CK-3d vs. β-Ionone-3d	0.7124					CK-2d vs. β-Ionone-3d	0.2218
			CK-2d vs. β-Ionone-2d	0.0021		0d vs. CK-3d	0.7276					CK-4d vs. β-Ionone-3d	0.1169
			CK-2d vs. β-Ionone-4d	0.0002		Figure 3-E						CK-3d vs. β-Ionone-3d	0.0447
			CK-3d vs. β-Ionone-4d	0.999		Tukey's multiple comparisons test	P value					CK-2d vs. CK-3d	0.9296
			CK-4d vs. β-Ionone-4d	0.0981		β-Ionone-1d vs. β-Ionone-2d	0.0003					CK-3d vs. CK-4d	0.9978
			Figure 2-E			β-Ionone-1d vs. β-Ionone-3d	0.0544					0d vs. CK-3d	0.7385
			Tukey's multiple comparisons test	P value		β-Ionone-1d vs. β-Ionone-4d	<0.0001					Figure 5-E
			0d vs. β-Ionone-2d	<0.0001		β-Ionone-3d vs. β-Ionone-4d	<0.0001					Tukey's multiple comparisons test	P value
			0d vs. β-Ionone-4d	0.0009		CK-3d vs. β-Ionone-4d	0.0073					CK-1d vs. β-Ionone-1d	>0.9999
			β-Ionone-3d vs. β-Ionone-4d	0.8848		CK-3d vs. CK-4d	0.997					β-Ionone-1d vs. β-Ionone-2d	0.0098
			CK-2d vs. β-Ionone-4d	0.0002		0d vs. CK-3d	0.9912					CK-1d vs. β-Ionone-2d	0.04
			CK-2d vs. β-Ionone-3d	0.0015		CK-2d vs. CK-3d	0.0151					β-Ionone-2d vs. β-Ionone-3d	0.4738
			CK-2d vs. CK-4d	>0.9999		CK-2d vs. CK-4d	0.0724					CK-2d vs. β-Ionone-2d	<0.0001
			CK-2d vs. β-Ionone-1d	0.3164		0d vs. CK-2d	0.1551					CK-2d vs. β-Ionone-3d	0.0491
			CK-2d vs. CK-3d	0.01		CK-1d vs. CK-2d	>0.9999					CK-2d vs. β-Ionone-4d	0.8778
			CK-3d vs. CK-4d	0.1002		Figure 3-F						CK-2d vs. CK-3d	0.2653
			CK-3d vs. β-Ionone-1d	0.7415		Tukey's multiple comparisons test	P value					CK-2d vs. CK-4d	0.0744
			CK-1d vs. CK-3d	0.0317		β-Ionone-2d vs. β-Ionone-3d	0.0329					0d vs. CK-2d	<0.0001
			Figure 2-F			CK-2d vs. β-Ionone-3d	0.0697					0d vs. β-Ionone-4d	0.0006
			Tukey's multiple comparisons test	P value		β-Ionone-1d vs. β-Ionone-3d	0.0694					0d vs. CK-3d	0.0038
			CK-2d vs. β-Ionone-2d	<0.0001		CK-1d vs. β-Ionone-3d	0.0085					0d vs. CK-4d	0.0507
			CK-2d vs. β-Ionone-3d	>0.9999		CK-1d vs. CK-2d	0.9896					Figure 5-F
			CK-2d vs. β-Ionone-1d	0.0681		CK-1d vs. β-Ionone-1d	0.9994					Tukey's multiple comparisons test	P value
			CK-2d vs. β-Ionone-4d	<0.0001		CK-1d vs. β-Ionone-4d	0.9895					CK-4d vs. β-Ionone-4d	>0.9999
			β-Ionone-3d vs. β-Ionone-4d	<0.0001		CK-1d vs. CK-4d	0.7735					CK-3d vs. CK-4d	0.3771
			β-Ionone-1d vs. β-Ionone-4d	0.0003		CK-1d vs. CK-3d	0.6164					CK-2d vs. CK-4d	0.2046
			CK-4d vs. β-Ionone-4d	>0.9999		0d vs. CK-1d	0.5394					0d vs. CK-4d	0.0993
			0d vs. β-Ionone-4d	0.1153								CK-1d vs. CK-4d	0.0004
			CK-3d vs. β-Ionone-4d	0.0845								CK-1d vs. β-Ionone-4d	0.0006
			CK-1d vs. β-Ionone-4d	0.0465								CK-1d vs. CK-3d	0.1335
			CK-1d vs. CK-4d	0.098								CK-1d vs. CK-2d	0.2615
			0d vs. CK-1d	>0.9999								0d vs. CK-1d	0.1878
			CK-1d vs. CK-3d	>0.9999								CK-1d vs. β-Ionone-2d	0.0366
			Figure 2-G									β-Ionone-2d vs. β-Ionone-3d	0.9698
			Tukey's multiple comparisons test	P value								β-Ionone-1d vs. β-Ionone-3d	0.2016
			β-Ionone-2d vs. β-Ionone-3d	<0.0001
			CK-4d vs. β-Ionone-3d	0.0034
			CK-2d vs. CK-4d	0.9929
			CK-4d vs. β-Ionone-4d	0.976
			0d vs. CK-4d	0.882
			CK-3d vs. CK-4d	0.6142
			CK-4d vs. β-Ionone-1d	0.3421
			CK-1d vs. CK-4d	0.0708
			Figure 2-H
			Tukey's multiple comparisons test	P value
			β-Ionone-2d vs. β-Ionone-4d	0.0043
			β-Ionone-1d vs. β-Ionone-4d	0.594
			CK-1d vs. β-Ionone-4d	0.0445
			CK-1d vs. β-Ionone-1d	0.4285
			CK-1d vs. CK-4d	>0.9999
			CK-1d vs. β-Ionone-3d	0.0005
			CK-4d vs. β-Ionone-3d	0.0008
			CK-2d vs. β-Ionone-3d	0.2841
			CK-3d vs. β-Ionone-3d	0.0011
			CK-2d vs. CK-3d	0.0846
			0d vs. CK-3d	0.8857
			Figure 2-I
			Tukey's multiple comparisons test	P value
			β-Ionone-1d vs. β-Ionone-3d	<0.0001
			β-Ionone-2d vs. β-Ionone-3d	0.5886
			CK-2d vs. β-Ionone-3d	<0.0001
			CK-2d vs. β-Ionone-2d	0.0133
			CK-2d vs. CK-3d	0.2074
			CK-1d vs. CK-2d	0.1161
			CK-2d vs. β-Ionone-4d	<0.0001
			CK-3d vs. β-Ionone-4d	<0.0001
			CK-1d vs. β-Ionone-4d	<0.0001
			CK-4d vs. β-Ionone-4d	0.0049
			0d vs. CK-4d	0.0042
			Figure 2-J
			Tukey's multiple comparisons test	P value
			β-Ionone-3d vs. β-Ionone-4d	0.9992
			β-Ionone-1d vs. β-Ionone-4d	0.6536
			β-Ionone-2d vs. β-Ionone-4d	0.0083
			β-Ionone-2d vs. β-Ionone-3d	0.0759
			β-Ionone-1d vs. β-Ionone-2d	0.2904
			CK-3d vs. β-Ionone-2d	0.0003
			CK-1d vs. CK-3d	0.8002
			CK-3d vs. CK-4d	0.1607
			CK-2d vs. CK-3d	0.0002
			CK-1d vs. CK-2d	0.0056
			CK-2d vs. CK-4d	0.0922
			0d vs. CK-2d	0.0019
			Figure 2-K
			Tukey's multiple comparisons test	P value
			β-Ionone-1d vs. β-Ionone-3d	0.0005
			β-Ionone-2d vs. β-Ionone-3d	0.9859
			CK-3d vs. β-Ionone-3d	<0.0001
			CK-3d vs. β-Ionone-2d	<0.0001
			CK-1d vs. CK-3d	>0.9999
			CK-2d vs. CK-3d	0.6793
			CK-3d vs. β-Ionone-4d	0.4443
			CK-3d vs. CK-4d	0.0406
			CK-1d vs. CK-4d	0.1397
			CK-2d vs. CK-4d	0.7179
			CK-4d vs. β-Ionone-4d	0.9699
			0d vs. CK-4d	0.0096
